# Supplementary material for: Modelling to explore the potential impact of asymptomatic human infections on transmission and dynamics of African sleeping sickness
Source: PLoS Comput Biol. 2021 Sep 13;17(9):e1009367. doi: 10.1371/journal.pcbi.1009367 (PMC8459990; doi:10.1371/journal.pcbi.1009367)
Supplement: S1 Analysis Code — (CPP) [file pcbi.1009367.s004.cpp]

#include <iostream>
#include <fstream>
#include <cmath>
#include <cstdlib>
#include <cstdio>
#include "gsl/gsl_sf_bessel.h"
#include "gsl/gsl_randist.h"
#include <sys/time.h>
#include "gsl/gsl_poly.h"

#define CLASSES
#define N_SAMPLE_MAX 2001

#define x 6
using namespace std;
double meff0;
class State;
State *Po;

const char*  HZ="Mosango";

//Model Parameters
namespace params {
    double f_H,mu_H,sigma_H,phi_H,omega_H, mu_A, sigma_A, eta_A, gamma_A, omega_A, phi_A,B_V,xi_V,Kcap_over_NH,p_survivePV,alph,mu_V,p_V, epsilon,sigma_V,relprob;
    double Sensitivity=0.91;
    double Compliance=1.;
    double k2 =0;
    double k3 =0;
    double k_A =1.;
    double f_A=0;
    double ASen=0.0;
    double x2=1.0;
    double R_0, r, k1, eta_H, u, disp_act, disp_pass, gamma_H, gamma_amp , eta_amp , d_steep, Specificity, d_change,x1,omega_HS,theta_I,p_bs, omega_HB=0.0;
}


gsl_rng * seed= gsl_rng_alloc(gsl_rng_taus2);
double NH0=121433;
double NH=NH0;
int per =30;


float RDTreporting;
double S_H[x];
double E_H[x];
double I_1B[x];
double I_Sk[x];
double I_2H[x];
double R_H[x];
double S_V;
double E_1V;
double E_2V;
double E_3V;
double I_V;
double G_V;
double P_V;


 
/////////////////////////////////////////
/////////////////////////////////////////
/////////////////////////////////////////
int Dynamics (double tau, double meff,double num, double newPassive1[x], double newPassive2[x], double newTrans[x]) {

    int i,ii;
    
    double pk4=1-params::k1-params::k2-params::k3;
    double f[x],k[x],tmpd,N_H[x],tmp;
    double dNH[x],nT[x],ps1[x],ps2[x];
    for (i=0; i<x; i++){newPassive1[i]=0; newPassive2[i]=0; newTrans[i]=0;}
   // N_A=NH*params::k_A;

    double K_V=NH* params::Kcap_over_NH;

    //Reshape variables
//     double N[x]={params::k1, params::k2, params::k3, pk4, params::k_A, 1};
//     N *= NH;
    //d_1=params::eta_H; //original S1 detection rate (humans)
    double eta_H[x]={params::eta_H, params::eta_H, params::eta_H, params::eta_H, 0, 0};
    double gamma_H[x] = {params::gamma_H, params::gamma_H, params::gamma_H, params::gamma_H, 0, 0};
    double sigma_H[x] = {params::sigma_H, params::sigma_H, params::sigma_H, params::sigma_H, params::sigma_H, 0};
    double phi_H[x] = {params::phi_H, params::phi_H, params::phi_H, params::phi_H, 0, 0};
    double omega_H[x] = {params::omega_H, params::omega_H, params::omega_H, params::omega_H, 0, 0};
    double mu_H[x]={params::mu_H, params::mu_H, params::mu_H, params::mu_H, params::mu_A, params::mu_A};

    double Phigh=params::k2+pk4;
    double s_A=params::f_A*((params::k1+params::k3)+params::r*(params::k2+pk4))*(1+(1-params::f_A-params::f_H)/(params::f_A+params::f_H))/(params::k_A*(1-params::f_A)*(1.-params::f_A*(1-params::f_A-params::f_H)/((1-params::f_A)*(params::f_A+params::f_H))));
    double s_N=(1.-params::f_A-params::f_H)*((params::k1+params::k3)+params::r*(params::k2+pk4)+params::k_A*s_A)/(params::f_A+params::f_H);
    double s[x]={1., params::r, 1., params::r, s_A, s_N};            //biting preference on hosts (given no animal reservoir)

    double Plow = params::k1 + params::k3;
    double f_Hlow = params::f_H * Plow / (Plow + params::r * Phigh);
    double f_Hhigh = params::f_H * params::r * Phigh / (Plow + params::r * Phigh);
    
    
    double sumI,sum2,sum=0.0;
    for (i=0; i<x; i++){
        N_H[i]=S_H[i]+E_H[i]+I_Sk[i]+I_1B[i]+I_2H[i]+R_H[i];
        k[i]=double(N_H[i])/double(N_H[0]);
        f[i]=(s[i]*k[i]);
        sum +=f[i];
        dNH[i]=N_H[i];
        if(N_H[i]==0) dNH[i]=1.0;
    }
    for (i=0; i<x; i++){
        f[i] /= sum ;
    }
    double H1[x*6],H2[x*6],H3[x*6],H4[x*6],E_Hp[x],I_1Bp[x],I_Skp[x],I_2p[x],R_Hp[x],S_Hp[x];
    double k1[10],k2[10],k3[10],k4[10];
    for (ii=0; ii<num; ii++){
        //Event rates for hosts

        double  f_T=0;
        double N_V=S_V+E_1V+E_2V+E_3V+I_V+G_V;
        
        sum=0.0;
        for (i=0; i<x; i++){
            sum +=f[i]*(params::x1*I_Sk[i]+I_1B[i]+params::x2*I_2H[i])/dNH[i];
        }
        sum *= params::p_V;
        sumI=((1-f_T)*params::epsilon*sum + f_T);
        sum2=params::alph*(1.-f_T)*sum;
        double sig3=3.0*params::sigma_V;
        double par1=params::mu_V + params::alph*f_T;
        double par2=sig3 + par1;
        //////Compute k1's
        k1[1]= params::xi_V*params::p_survivePV*P_V  - params::alph*S_V - params::mu_V*S_V; //Teneral
        k1[2]= sum2*(S_V+params::epsilon*G_V) - sig3*E_1V - par1*E_1V; //exposed
        k1[3]= sig3*E_1V  - par2*E_2V;
        k1[4]= sig3*E_2V  - par2*E_3V;
        k1[5]= sig3*E_3V  -  par1*I_V; //Infectious
        k1[6]= params::alph*(1-f_T)*(1-sum)*S_V - params::alph*sumI*G_V - params::mu_V*G_V; //Non-teneral
        k1[7]= params::B_V*N_V - (params::xi_V + P_V/K_V)*P_V; //Pupa
        
        for (i=0; i<x; i++){
            S_Hp[i]=S_H[i];
            E_Hp[i]=E_H[i];
            I_Skp[i]=I_Sk[i];
            I_1Bp[i]=I_1B[i];
            I_2p[i]=I_2H[i];
            R_Hp[i]=R_H[i];
           H1[i*6]=mu_H[i]*(N_H[i]-S_Hp[i])+params::omega_HS*I_Skp[i] + params::omega_HB*I_1Bp[i] +omega_H[i]*R_Hp[i]-I_V*params::alph*meff*f[i]*S_Hp[i]/dNH[i];
            H1[i*6+1]=I_V*params::alph*meff*f[i]*S_Hp[i]/dNH[i]-(sigma_H[i]+mu_H[i])*E_Hp[i];
            H1[i*6+2]=(1-params::p_bs)*sigma_H[i]*E_Hp[i]-(params::omega_HS+params::theta_I+mu_H[i])*I_Skp[i];
            H1[i*6+3]=params::p_bs*sigma_H[i]*E_Hp[i]-(eta_H[i]+phi_H[i]+mu_H[i]+ params::omega_HB)*I_1Bp[i]+params::theta_I*I_Skp[i];
            H1[i*6+4]=phi_H[i]*I_1Bp[i]-(gamma_H[i]+mu_H[i])*I_2p[i];
            H1[i*6+5]=eta_H[i]*I_1Bp[i]+gamma_H[i]*I_2p[i]-(omega_H[i]+mu_H[i])*R_Hp[i];
            nT[i]=I_V*params::alph*meff*f[i]*S_Hp[i]/dNH[i];
            ps1[i]=eta_H[i]*I_1Bp[i];
            ps2[i]=gamma_H[i]*I_2p[i];
        }
        
        double S_Vp=S_V + tau*k1[1]*0.5;
        double E_1Vp=E_1V + tau*k1[2]*0.5;
        double E_2Vp=E_2V + tau*k1[3]*0.5;
        double E_3Vp=E_3V + tau*k1[4]*0.5;
        double I_Vp=I_V + tau*k1[5]*0.5;
        double G_Vp=G_V + tau*k1[6]*0.5;
        double P_Vp=P_V+ tau*k1[7]*0.5;
        
        for (i=0; i<x; i++){
            S_Hp[i]=S_H[i]+ tau*H1[i*6+0]*0.5;
            E_Hp[i]=E_H[i]+ tau*H1[i*6+1]*0.5;
            I_Skp[i]=I_Sk[i]+ tau*H1[i*6+2]*0.5;
            I_1Bp[i]=I_1B[i]+ tau*H1[i*6+3]*0.5;
            I_2p[i]=I_2H[i]+ tau*H1[i*6+4]*0.5;
            R_Hp[i]=R_H[i]+ tau*H1[i*6+5]*0.5;
        }
        sum=0.0;
        for (i=0; i<x; i++){
            sum +=f[i]*(params::x1*I_Skp[i]+I_1Bp[i]+params::x2*I_2p[i])/dNH[i];
        }
        sum *= params::p_V;
        sumI=((1-f_T)*params::epsilon*sum + f_T);
        sum2=params::alph*(1.-f_T)*sum;
        //////Compute k2's
        k2[1]= params::xi_V*params::p_survivePV*P_Vp  - params::alph*S_Vp - params::mu_V*S_Vp; //Teneral
        k2[2]= sum2*(S_Vp+params::epsilon*G_Vp) - sig3*E_1Vp - par1*(E_1V + tau*k1[3]*0.5); //exposed
        k2[3]= sig3*E_1Vp  - par2*E_2Vp;
        k2[4]= sig3*E_2Vp  - par2*E_3Vp;
        k2[5]= sig3*E_3Vp  -  par1*I_Vp; //Infectious
        k2[6]= params::alph*(1-f_T)*(1-sum)*S_Vp - params::alph*sumI*G_Vp - params::mu_V*G_Vp; //Non-teneral
        k2[7]= params::B_V*N_V - (params::xi_V + P_Vp/K_V)*P_Vp; //Pupa
        
        for (i=0; i<x; i++){
            H2[i*6]=mu_H[i]*(N_H[i]-S_Hp[i])+params::omega_HS*I_Skp[i] + params::omega_HB*I_1Bp[i] +omega_H[i]*R_Hp[i]-I_Vp*params::alph*meff*f[i]*S_Hp[i]/dNH[i];
            H2[i*6+1]=I_Vp*params::alph*meff*f[i]*S_Hp[i]/dNH[i]-(sigma_H[i]+mu_H[i])*E_Hp[i];
            H2[i*6+2]=(1-params::p_bs)*sigma_H[i]*E_Hp[i]-(params::omega_HS+params::theta_I+mu_H[i])*I_Skp[i];
            H2[i*6+3]=params::p_bs*sigma_H[i]*E_Hp[i]- (eta_H[i]+phi_H[i]+mu_H[i]+params::omega_HB) *I_1Bp[i]+params::theta_I*I_Skp[i];
            H2[i*6+4]=phi_H[i]*I_1Bp[i]-(gamma_H[i]+mu_H[i])*I_2p[i];
            H2[i*6+5]=eta_H[i]*I_1Bp[i]+gamma_H[i]*I_2p[i]-(omega_H[i]+mu_H[i])*R_Hp[i];
            nT[i]+=2.0*I_Vp*params::alph*meff*f[i]*S_Hp[i]/dNH[i];
            ps1[i]+=2.0*eta_H[i]*I_1Bp[i];
            ps2[i]+=2.0*gamma_H[i]*I_2p[i];
        }
        
        S_Vp=S_V + tau*k2[1]*0.5;
        E_1Vp=E_1V + tau*k2[2]*0.5;
        E_2Vp=E_2V + tau*k2[3]*0.5;
        E_3Vp=E_3V + tau*k2[4]*0.5;
        I_Vp=I_V + tau*k2[5]*0.5;
        G_Vp=G_V + tau*k2[6]*0.5;
        P_Vp=P_V+ tau*k2[7]*0.5;
           
        for (i=0; i<x; i++){
            S_Hp[i]=S_H[i]+ tau*H2[i*6+0]*0.5;
            E_Hp[i]=E_H[i]+ tau*H2[i*6+1]*0.5;
            I_Skp[i]=I_Sk[i]+ tau*H2[i*6+2]*0.5;
            I_1Bp[i]=I_1B[i]+ tau*H2[i*6+3]*0.5;
            I_2p[i]=I_2H[i]+ tau*H2[i*6+4]*0.5;
            R_Hp[i]=R_H[i]+ tau*H2[i*6+5]*0.5;
        }
        sum=0.0;
        for (i=0; i<x; i++){
            sum +=f[i]*(params::x1*I_Skp[i]+I_1Bp[i]+params::x2*I_2p[i])/dNH[i];
        }
        sum *= params::p_V;
        sumI=((1-f_T)*params::epsilon*sum + f_T);
        sum2=params::alph*(1.-f_T)*sum;
        //////Compute k3's
        k3[1]= params::xi_V*params::p_survivePV*P_Vp  - params::alph*S_Vp - params::mu_V*S_Vp; //Teneral
        k3[2]= sum2*(S_Vp+params::epsilon*G_Vp) - sig3*E_1Vp - par1*E_1Vp; //exposed
        k3[3]= sig3*E_1Vp  - par2*E_2Vp;
        k3[4]= sig3*E_2Vp  - par2*E_3Vp;
        k3[5]= sig3*E_3Vp  -  par1*I_Vp; //Infectious
        k3[6]= params::alph*(1-f_T)*(1-sum)*S_Vp - params::alph*sumI*G_Vp - params::mu_V*G_Vp; //Non-teneral
        k3[7]= params::B_V*N_V - (params::xi_V + P_Vp/K_V)*P_Vp; //Pupa
 
        for (i=0; i<x; i++){
            H3[i*6]=mu_H[i]*(N_H[i]-S_Hp[i])+params::omega_HS*I_Skp[i] + params::omega_HB*I_1Bp[i] + omega_H[i]*R_Hp[i]-I_Vp*params::alph*meff*f[i]*S_Hp[i]/dNH[i];
            H3[i*6+1]=I_Vp*params::alph*meff*f[i]*S_Hp[i]/dNH[i]-(sigma_H[i]+mu_H[i])*E_Hp[i];
            H3[i*6+2]=(1-params::p_bs)*sigma_H[i]*E_Hp[i]-(params::omega_HS+params::theta_I+mu_H[i])*I_Skp[i];
            H3[i*6+3]=params::p_bs*sigma_H[i]*E_Hp[i]- (eta_H[i]+phi_H[i]+mu_H[i]+ params::omega_HB) *I_1Bp[i]+params::theta_I*I_Skp[i];
            H3[i*6+4]=phi_H[i]*I_1Bp[i]-(gamma_H[i]+mu_H[i])*I_2p[i];
            H3[i*6+5]=eta_H[i]*I_1Bp[i]+gamma_H[i]*I_2p[i]-(omega_H[i]+mu_H[i])*R_Hp[i];
            nT[i]+=2.0*I_Vp*params::alph*meff*f[i]*S_Hp[i]/dNH[i];
            ps1[i]+=2.0*eta_H[i]*I_1Bp[i];
            ps2[i]+=2.0*gamma_H[i]*I_2p[i];
        }
        
        S_Vp=S_V + tau*k3[1];
        E_1Vp=E_1V + tau*k3[2];
        E_2Vp=E_2V + tau*k3[3];
        E_3Vp=E_3V + tau*k3[4];
        I_Vp=I_V + tau*k3[5];
        G_Vp=G_V + tau*k3[6];
        P_Vp=P_V + tau*k3[7];
        for (i=0; i<4; i++){
            S_Hp[i]=S_H[i]+ tau*H3[i*6+0];
            E_Hp[i]=E_H[i]+ tau*H3[i*6+1];
            I_Skp[i]=I_Sk[i]+ tau*H3[i*6+2];
            I_1Bp[i]=I_1B[i]+ tau*H3[i*6+3];
            I_2p[i]=I_2H[i]+ tau*H3[i*6+4];
            R_Hp[i]=R_H[i]+ tau*H3[i*6+5];
        }
        sum=0.0;
        for (i=0; i<x; i++){
            sum +=f[i]*(params::x1*I_Skp[i]+I_1Bp[i]+params::x2*I_2p[i])/dNH[i];
        }
        sum *= params::p_V;
        sumI=((1-f_T)*params::epsilon*sum + f_T);
        sum2=params::alph*(1.-f_T)*sum;
        //////Compute k4's
        k4[1]= params::xi_V*params::p_survivePV*P_Vp  - params::alph*S_Vp - params::mu_V*S_Vp; //Teneral
        k4[2]= sum2*(S_Vp+params::epsilon*G_Vp) - sig3*E_1Vp - par1*E_1Vp; //exposed
        k4[3]= sig3*E_1Vp  - par2*E_2Vp;
        k4[4]= sig3*E_2Vp  - par2*E_3Vp;
        k4[5]= sig3*E_3Vp  -  par1*I_Vp; //Infectious
        k4[6]= params::alph*(1-f_T)*(1-sum)*S_Vp - params::alph*sumI*G_Vp - params::mu_V*G_Vp; //Non-teneral
        k4[7]= params::B_V*N_V - (params::xi_V + P_Vp/K_V)*P_Vp; //Pupa
        
        for (i=0; i<x; i++){
            H4[i*6]=mu_H[i]*(N_H[i]-S_Hp[i])+params::omega_HS*I_Skp[i] + params::omega_HB*I_1Bp[i] +omega_H[i]*R_Hp[i]-I_Vp*params::alph*meff*f[i]*S_Hp[i]/dNH[i];
            H4[i*6+1]=I_Vp*params::alph*meff*f[i]*S_Hp[i]/dNH[i]-(sigma_H[i]+mu_H[i])*E_Hp[i];
            H4[i*6+2]=(1-params::p_bs)*sigma_H[i]*E_Hp[i]-(params::omega_HS+params::theta_I+mu_H[i])*I_Skp[i];
            H4[i*6+3]=params::p_bs*sigma_H[i]*E_Hp[i]-(eta_H[i]+phi_H[i]+mu_H[i]+ params::omega_HB)*I_1Bp[i]+params::theta_I*I_Skp[i];
            H4[i*6+4]=phi_H[i]*I_1Bp[i]-(gamma_H[i]+mu_H[i])*I_2p[i];
            H4[i*6+5]=eta_H[i]*I_1Bp[i]+gamma_H[i]*I_2p[i]-(omega_H[i]+mu_H[i])*R_Hp[i];
            nT[i]+=I_Vp*params::alph*meff*f[i]*S_Hp[i]/dNH[i];
            ps1[i]+=eta_H[i]*I_1Bp[i];
            ps2[i]+=gamma_H[i]*I_2p[i];
        }
        //Update events for hosts
        for (i=0; i<4; i+=3){
            S_H[i]+=tau*(H1[i*6] + 2.0*H2[i*6] + 2.0*H3[i*6] + H4[i*6])/6.;
            E_H[i]+=tau*(H1[i*6+1] + 2.0*H2[i*6+1] + 2.0*H3[i*6+1] + H4[i*6+1])/6.;
            I_Sk[i]+=tau*(H1[i*6+2] + 2.0*H2[i*6+2] + 2.0*H3[i*6+2] + H4[i*6+2])/6.;
            I_1B[i]+=tau*(H1[i*6+3] + 2.0*H2[i*6+3] + 2.0*H3[i*6+3] + H4[i*6+3])/6.;
            I_2H[i]+=tau*(H1[i*6+4] + 2.0*H2[i*6+4] + 2.0*H3[i*6+4] + H4[i*6+4])/6.;
            R_H[i]+=tau*(H1[i*6+5] + 2.0*H2[i*6+5] + 2.0*H3[i*6+5] + H4[i*6+5])/6.;
        }
        //Compute new vector numbers after time tau
        S_V  +=  tau*(k1[1] + 2*k2[1] + 2*k3[1] + k4[1])/6.;
        E_1V +=  tau*(k1[2] + 2*k2[2] + 2*k3[2] + k4[2])/6.;
        E_2V +=  tau*(k1[3] + 2*k2[3] + 2*k3[3] + k4[3])/6.;
        E_3V +=  tau*(k1[4] + 2*k2[4] + 2*k3[4] + k4[4])/6.;
        I_V  +=  tau*(k1[5] + 2*k2[5] + 2*k3[5] + k4[5])/6.;
        G_V  +=  tau*(k1[6] + 2*k2[6] + 2*k3[6] + k4[6])/6.;
        P_V  +=  tau*(k1[7] + 2*k2[7] + 2*k3[7] + k4[7])/6.;

        //Check nothing negative
        for (i=0; i<x; i++){
            if (E_H[i]<0) {
                tmp=E_H[i];
                E_H[i]=0;
                I_1B[i]=I_1B[i]+tmp;
            }
            if (I_Sk[i]<0) {
                tmp=I_Sk[i];cout<< "Shout 2\t"  << i <<"\t "<< I_Sk[i] << " "  << endl;
                I_Sk[i]=0;
                I_1B[i]=I_1B[i]+tmp;
            }
            if (I_1B[i]<0) {
                tmp=I_1B[i];cout<< "Shout 3\t"  << i <<"\t "<< I_1B[i] << " "  << endl;
                I_1B[i]=0;
                I_2H[i]=I_2H[i]+tmp;
            }
            if (I_2H[i]<0) {
                tmp=I_2H[i];cout<< "Shout 4\t"  << i <<"\t "<< I_2H[i] << " "  << endl;
                I_2H[i]=0;
                R_H[i]=R_H[i]+tmp;
            }
            if (R_H[i]<0) {
                tmp=R_H[i];cout<< "Shout 5\t"  << i <<"\t "<< I_Sk[i] << " "  << endl;
                R_H[i]=0;
                S_H[i]=S_H[i]+tmp;
            }
        }
        //Check nothing negative
        if (E_1V<0){
            tmpd=E_1V;
            E_1V=0;
            E_2V+=tmpd;
            cout << "in here: E_1V<0, \t"  << E_1V << endl;
            return -1;
        }
        if (E_2V<0){
            tmpd=E_2V;
            E_2V=0;
            E_3V+=tmpd;
            cout << "in here: E_2V<0, \t" << E_2V << endl;
            return -1;
        }
        if (E_3V<0){
            tmpd=E_3V;
            E_3V=0;
            I_V+=tmpd;
            cout << "in here: E_3V<0, \t"  << E_3V << endl;
            return -1;
        }
        if(I_V<0){
            tmpd=I_V;
            I_V=0;
            S_V+=tmpd;
            cout << "in here: I_V<0, \t"  << I_V << endl;
            return -1;
        }
        
        for (i=0; i<x; i++){
            newPassive1[i]+=tau*ps1[i]/6.;
            newPassive2[i]+=tau*ps2[i]/6.;
            newTrans[i] +=tau*nT[i]/6.;
        }
    }
}


///////////////////////////////////////////////////////////////////////
/////////////////////////////Main//////////////////////////////////////
///////////////////////////////////////////////////////////////////////
int main()
{
    int flag=2; // Flag(defines case)= 1: R0 constant, Flag= 2: meff constant, Flag= 4: Prevalence constant
    int InterventionInput(double *NoScreened, int *ScreenChangeYear, int *Y);
    int Screen(int Y, int ID, double NoScr,int ScrType,double Active1[x],double Active2[x]);
    void GetEndemicEq(double *meff,double *R0,int flag);
    int j,Y,ix, ScreenType[300],ScreenChangeID, ZeroReportID, ZeroTransID,YearNo,StopY;
    double newPassive1[x]={0}; double newPassive2[x]={0};  double newTrans[x]={0},StopAY,EliminationY;
    double NoScreened[300], R_n1, Passive1, Passive2,EH,RH,IH,Reported,Transmission;
    int ScreenChangeYear, YearIni, restartY[300]={0}, restopY[300]={0};
    //State Po0();
    int Np=1;
    int Yday=365;
    double Specificity0,loglikelyhood, R0,death_rate,temp, tau=1.0;
    double Active1[x],Active2[x],Active[x],mf1,mff,mn1;
    bool Elimination=0;
    params::omega_HB=0.0;
    double meff,uVector;
    double eta_H0,gamma_H0,eta_H1,gamma_H1;
    char folder[128],filenameParams[128], filename[128];
    ofstream file1, file2, file3;
    ifstream filep;
    int YF=200;
    sprintf(folder, "%d",2);
    sprintf(filename, "FixedPara.txt");
    filep.open(filename, ios::in); filep.precision(10);
    filep >> params::f_H >> params::mu_H >> params::sigma_H >> params::phi_H >> params::omega_H >>  params::mu_A >> params::sigma_A >> params::eta_A >> params::gamma_A >> params::omega_A >> params::phi_A >>  params::B_V >> params::xi_V >> params::Kcap_over_NH >> params::p_survivePV >> params::alph >> params::mu_V >> params::p_V >> params::epsilon >> params::sigma_V >> params::relprob;
    filep.close();
    //filep.open( filename, ios::in);
    double C_o[4]={1.0,5.0};  double C_te[3]={1.0,5.0};    double C_x1[6]={0.2,0.5,0.8};     double C_r[7]={0.9,0.8,0.6};
    sprintf(filename, "SelectedPosterior_%s.txt",HZ);
    filep.open(filename, ios::in); filep.precision(10);
    for(int p_i=0; p_i<Np; p_i++){ //reading the line p_i of the parameter file to fix the parameters
        YearNo=InterventionInput(NoScreened, &ScreenChangeYear, &YearIni);
        filep >> j  >> params::R_0  >> params::r >> params::k1 >> eta_H1 >>gamma_H0 >>gamma_H1 >> Specificity0 >> params::u>>params::d_change>>params::eta_amp>>params::gamma_amp >>params::d_steep >> loglikelyhood;
        cout.precision(10);
                
        death_rate = (1.0-params::u) * gamma_H1;
        params::eta_H=0.0;
        params::gamma_H=gamma_H0;
        uVector = 1.0- death_rate / params::gamma_H;
        params::Specificity=Specificity0;
        for(int i=0; i<YearNo; i++)     ScreenType[i]=2;
        params::omega_HS=0.0;   params::x1= 1.0;  params::theta_I= 0.0;  params::=1.;

        sprintf(filename, "%s/Endemic%d_p%d_r%d.txt",folder,flag,p_i,0);
        //file1.open( filename, ios::out);    file1.precision(10);
        sprintf(filename, "%s/Dynamic_%d_%d.txt",folder,p_i,0);
        file3.open( filename, ios::out);    file3.precision(10);
        meff=1.0;
        GetEndemicEq(&meff,&R0,1);
        cout << I_1B[0] <<"\t" << I_1B[3]  <<"\t" << I_2H[0] <<"\t" << I_2H[3]  <<"\t"<< I_Sk[0] <<"\t" << I_Sk[3]  <<"\t"<< endl;
        meff0=meff;
        double I20=I_2H[0]+I_2H[3];
        Dynamics(tau, meff, Yday, newPassive1, newPassive2, newTrans);
        cout << I_1B[0] <<"\t" << I_1B[3]  <<"\t" << I_2H[0] <<"\t" << I_2H[3]  <<"\t"<< I_Sk[0] <<"\t" << I_Sk[3]  <<"\t"<< endl;
        double N1=0; double N2=0;
        for (int i=0; i<4; i++){
            N1 +=I_1B[i]+I_2H[i];
            N2 +=I_Sk[i]+I_1B[i]+I_2H[i];
        }
        meff=meff0;
        GetEndemicEq(&meff,&R0,flag);
        double st= (1.5*meff0)/10000000.0; double lim1=0.001; int flagFound=0;
        
        Transmission = newTrans[0]+newTrans[1]+newTrans[2]+newTrans[3];
        Passive1 = newPassive1[0]+newPassive1[1]+newPassive1[2]+newPassive1[3];
        Passive2 = (newPassive2[0]+newPassive2[1]+newPassive2[2]+newPassive2[3])*uVector;
        N1=0; N2=0;
        for (int i=0; i<4; i++){
            N1 +=I_2H[i];
            N2 +=I_Sk[i]+I_1B[i]+I_2H[i];
        }
        
        file3  << 1995  << "\t" << 10000.0*(Passive1 + Passive2)/NH << "\t" << 0 <<"\t"  << 10000.0*Transmission/NH  << "\t" << 0 <<"\t" << 10000.0*N1/NH <<"\t" << 10000.0*N2/NH << endl;
        file3  << 1997.9  << "\t" << 10000.0*(Passive1 + Passive2)/NH << "\t" << 0 <<"\t"  << 10000.0*Transmission/NH  << "\t" << 0 <<"\t" << 10000.0*N1/NH <<"\t" << 10000.0*N2/NH << endl;
        params::eta_H=eta_H1;
        params::gamma_H=gamma_H1;
        for (Y=1; Y<YF; Y++){
            Screen(Y+YearIni,ScreenChangeID, NoScreened[Y],ScreenType[Y],Active1,Active2);
            for(ix=0; ix<2; ix++){ Active[ix]=Active1[ix]+Active2[ix]; }
            temp=(1.0+exp(-params::d_steep*(Y+YearIni-params::d_change)));
            params::eta_H =eta_H1*(1.0+params::eta_amp/temp);
            params::gamma_H =gamma_H1*(1.0+params::gamma_amp/temp);
            uVector = 1.0- death_rate / params::gamma_H;
            Dynamics(tau, meff, Yday, newPassive1, newPassive2, newTrans);
            Transmission = newTrans[0]+newTrans[1]+newTrans[2]+newTrans[3];
            Passive1 = newPassive1[0]+newPassive1[1]+newPassive1[2]+newPassive1[3];
            Passive2 = (newPassive2[0]+newPassive2[1]+newPassive2[2]+newPassive2[3])*uVector;
            N1=0; N2=0;
            for (int i=0; i<4; i++){
                N1 +=I_2H[i];
                N2 +=I_Sk[i]+I_1B[i]+I_2H[i];
            }
            file3  << Y+YearIni  << "\t" << 10000.0*(Passive1 + Passive2)/NH << "\t" << 10000.0*(Active[1]+Active[0])/NH <<"\t"  << 10000.0*Transmission/NH  << "\t" << 10000.0*(Active2[1]+Active2[0])/NH <<"\t" << 10000.0*N1/NH <<"\t" << 10000.0*N2/NH << endl;
        }
       // file1.close();
        file3.close();
        
        params::omega_HB=0.00001;
        for(int ir=0; ir<3; ir++){
            params::p_bs=C_r[ir];
            for(int i1=0; i1<1; i1++){ params::theta_I= C_te[i1]*0.0001;//0.1/365.0;
            for(int i2=0; i2<1; i2++){ params::omega_HS= C_o[i2]*0.0002;//0.2/365.0;
            for(int ri=0; ri<3; ri++){ params::x1= C_x1[ri];
                sprintf(filename, "%s/Dynamic_%d_%d_%d.txt",folder,ir,flag,ri);
                file3.open( filename, ios::out);    file3.precision(10);
                params::eta_H=0.0;
                params::gamma_H=gamma_H0;
                uVector = 1.0- death_rate / params::gamma_H;
                params::Specificity=Specificity0;
                //uVector= params::u;
                Y=0;
                YearNo=InterventionInput(NoScreened, &ScreenChangeYear, &YearIni);
                //for(int i=0; i<YearNo; i++)     ScreenType[i]=2;
                meff=meff0;
                st= (1.5*meff0)/1000000.0;  lim1=0.01;
nx1:            flagFound=0;
                if(flag==4){
                for(int ii=0; ii<1000000; ii++){
                    meff=meff0/2.0+ii*st; GetEndemicEq(&meff,&R0,2);
                    if(fabs(I_2H[0]+I_2H[3]-I20)<lim1){
                        mf1=meff-st; mn1=fabs(I_2H[0]+I_2H[3]-I20);
                        for(int jj=0; jj<400000; jj++){
                            meff=mf1+jj*0.00001*st;  GetEndemicEq(&meff,&R0,2);
                            if(fabs(I_2H[0]+I_2H[3]-I20)<mn1){
                                mn1=fabs(I_2H[0]+I_2H[3]-I20);
                                mff=meff;
                            }
                        } meff=mff; GetEndemicEq(&meff,&R0,2); flagFound=1; goto nx2;
                    }
                }}
                else{GetEndemicEq(&meff,&R0,flag); flagFound=1;}
nx2:            cout.precision(10); cout << mn1<< endl;  if (flagFound==0) {lim1 *=2.0;  cout << lim1<< endl;  goto nx1;}
                cout << I_1B[0] <<" g\t" << uVector  <<"\t" << (I_2H[0] +I_2H[3])* uVector* params::gamma_H*10000*365.0/NH <<"\t"<< endl;
                Dynamics(tau, meff, Yday, newPassive1, newPassive2, newTrans);
                Transmission = newTrans[0]+newTrans[1]+newTrans[2]+newTrans[3];
                Passive1 = newPassive1[0]+newPassive1[1]+newPassive1[2]+newPassive1[3];
                Passive2 = (newPassive2[0]+newPassive2[1]+newPassive2[2]+newPassive2[3])*uVector;
                N1=0; N2=0;
                for (int i=0; i<4; i++){
                    N1 +=I_2H[i];
                    N2 +=I_Sk[i]+I_1B[i]+I_2H[i];
                }
                file3  << 1995  << "\t" << 10000.0*(Passive1 + Passive2)/NH << "\t" << 0 <<"\t"  << 10000.0*Transmission/NH  << "\t" << 0 <<"\t" << 10000.0*N1/NH <<"\t" << 10000.0*N2/NH << endl;
                file3  << 1997.9  << "\t" << 10000.0*(Passive1 + Passive2)/NH << "\t" << 0 <<"\t"  << 10000.0*Transmission/NH  << "\t" << 0 <<"\t" << 10000.0*N1/NH <<"\t" << 10000.0*N2/NH << endl;
                N1=0; N2=0;
                for (int i=0; i<4; i++){
                    N1 +=I_1B[i]+I_2H[i];
                    N2 +=I_Sk[i]+I_1B[i]+I_2H[i];
                }

                params::eta_H=eta_H1;
                params::gamma_H=gamma_H1;
        
                for (Y=1; Y<YF; Y++){
                    temp=(1.0+exp(-params::d_steep*(Y+YearIni-params::d_change)));
                    params::eta_H =eta_H1*(1.0+params::eta_amp/temp);
                    params::gamma_H =gamma_H1*(1.0+params::gamma_amp/temp);
                    uVector = 1.0- death_rate / params::gamma_H;
                    Active1[1]=0;  Active1[0]=0;  Active2[1]=0;  Active2[0]=0;
                    Screen(Y+YearIni,ScreenChangeID, NoScreened[Y],ScreenType[Y],Active1,Active2);
                    for(ix=0; ix<2; ix++){ Active[ix]=Active1[ix]+Active2[ix]; }
                    j=0; Passive1=0; Passive2=0;  Transmission=0;
                    Dynamics(tau, meff, Yday, newPassive1, newPassive2, newTrans);
                    Transmission += newTrans[0]+newTrans[1]+newTrans[2]+newTrans[3];
                    Passive1 = newPassive1[0]+newPassive1[1]+newPassive1[2]+newPassive1[3];
                    Passive2 = (newPassive2[0]+newPassive2[1]+newPassive2[2]+newPassive2[3])*uVector;
                    double N_Hp=0;
                    for (int i=0; i<4; i++){
                        N_Hp+=S_H[i]+E_H[i]+I_Sk[i]+I_1B[i]+I_2H[i]+R_H[i];
                    }
                    N1=0; N2=0;
                    for (int i=0; i<4; i++){
                        N1 +=I_2H[i];
                        N2 +=I_Sk[i]+I_1B[i]+I_2H[i];
                    }
                    if(fabs(N_Hp-NH)>0.000001) cout<<  Y << "\t"  <<  N_Hp << "\t" << "Population is different from the set\t"  << endl;
                    file3  << Y+YearIni  << "\t" << 10000.0*(Passive1 + Passive2)/NH << "\t" << 10000.0*(Active[1]+Active[0])/NH <<"\t"  << 10000.0*Transmission/NH  << "\t" << 10000.0*(Active2[1]+Active2[0])/NH <<"\t" << 10000.0*N1/NH <<"\t" << 10000.0*N2/NH << endl;
                }
                file3.close();
            }}}
            //file1.close();
        }
    }
    filep.close();
    //gsl_rng_free (seed);
    return 0;
}


////////////////////////////////////////////
////////////////////////////////////////////
int Screen(int Y, int ScreenChangeID, double NoScreened, int ScreenType, double A1[x], double A2[x]){
    
    double nn1,nn2,ScreenGroup1,ScreenByGroup[x],DandT,FalsePos,DandS,DandA,Dand2,N[x];
    int lim,ix;
    for(ix=0; ix<4; ix++) {
        N[ix]=S_H[ix]+E_H[ix]+I_Sk[ix]+I_1B[ix]+I_2H[ix]+R_H[ix]; ScreenByGroup[ix]=0;
    }
    
    if(ScreenType==2)    {nn1=N[0];  nn2=N[1]; lim=1;}
    if(ScreenType==1)    {nn1=N[0]+N[2]; nn2=N[1]+N[3]; lim=2;}
    double TurnOut =NoScreened/ (N[0]+N[1]);

    
    if(ScreenByGroup[0]!=0 && params::Specificity<1.0){
        double tp= params::Sensitivity*ScreenByGroup[0]/N[0]- (1.0-params::Specificity); // replacing TruePos - FalsePos in Ching-I's code
        double pr=(E_H[0] + I_1B[0]+ I_Sk[0] + I_2H[0]) * tp * 10000.0 / NH;
        if ( Y >= 2015)  {
            params::Specificity=1.0;
        }
    }
    double pr1=TurnOut*params::Sensitivity;

    DandT=TurnOut*params::Sensitivity*params::Compliance;
    FalsePos=TurnOut*(1.0-params::Specificity);
    for(ix=0; ix<lim; ix++){
        DandS=DandT*I_1B[ix];
        DandA=DandT*I_Sk[ix]*params::ASen;
        Dand2=DandT*I_2H[ix];
        I_1B[ix] -= DandS;
        I_Sk[ix] -= DandA;
        I_2H[ix] -= Dand2;
        R_H[ix] += DandS+DandA+Dand2;
        A1[ix]= (DandS+DandA+Dand2)/params::Compliance;  A2[ix]=S_H[ix]*FalsePos;
        if(I_1B[ix]<0) cout<<"Shout 1"<<endl;
        if(I_Sk[ix]<0) cout<<"Shout 2"<<endl;
        if(I_2H[ix]<0) cout<<"Shout 3"<<endl;
    }
    
    return ScreenGroup1;
 
 }


        
////////////////////////////////////////////
////////////////////////////////////////////
//Defines intervention parametersvoid c
int InterventionInput(double NoScreened[100], int *ScreenChangeYear, int *Y)
{

    int YearIni = 1997;
    int YearEnd = 2200;
    int YearNo= YearEnd-YearIni+1;
    double rn;
    int temp;
    NoScreened[0]=0;
    rn=double(per)*0.01*double(NH);
    temp=round(rn);
    for(int i=1; i<YearNo; i++){
        NoScreened[i]=rn;
    }
    
    *Y= YearIni;
    //Switches strategy to targeted screening (e.g. door-to-door)
    *ScreenChangeYear=2500;  //1= equal Other option is 'HighFirst';
    //Improvements to S1 passive detection rate function

    int VCyear=2580;
    double VCreduction=60;
    int targetdeploy=2;
    int ReductionMeasured=365;
    
    return YearNo;
}


/////////////////////////////////////////
/////////////////////////////////////////
void  GetEndemicEq(double *mf,double *R0,int flag){
    double MaxEigen(double N_Hhigh,double N_Hlow,double Num,double N_A,double f_Hlow,double f_Hhigh,double meff);
    int i;
    double meff= *mf;

    double A, B, C, D, E, F, G, H, I, J, K, L, M, a, b,k4, Z1, Z2, Z3, Z4,x0,x1,x2,temp[10];
    k4 = 1 - params::k1 - params::k2 - params::k3;
    double Plow = params::k1 + params::k3;
    double Phigh = params::k2 + k4;
    double N_Hlow = NH * Plow;
    double N_Hhigh = NH * Phigh;
    double f_Hlow = params::f_H * Plow / (Plow + params::r * Phigh);
    double f_Hhigh = params::f_H * params::r * Phigh / (Plow + params::r * Phigh);

    double N_A = NH * params::k_A;

    if (N_Hhigh < 1){
        N_Hhigh = 1;
        f_Hhigh = 0;
    }
    if (N_A < 1){
        N_A = 1;
        params::f_A = 0;
    }
    double N[x]={params::k1, params::k2, params::k3, k4, params::k_A, 1};
    N[5] *=NH;

/// Compute m_eff using NGM approach, where the order of matrix elements is
/// (E_H, I1_H, I2_H) for low risk, (E_H, I1_H, I2_H) for high risk, E_A, I1_A, E_1V, E_2V, E_3V, I_V
    double S_Vstar = params::mu_V * NH / (params::alph + params::mu_V); // equilibrium S_V
    double G_Vfrom0 = params::alph * NH / (params::alph + params::mu_V); // equilibrium (no infection) G_V
    double R0_current;
    if(flag==1) {R0_current = MaxEigen(N_Hhigh,N_Hlow,(S_Vstar+params::epsilon *G_Vfrom0),N_A,f_Hlow,f_Hhigh, 1.0);
        meff =(params::R_0/R0_current)*(params::R_0/R0_current); R0_current=params::R_0;}
    if(flag==2) {R0_current = MaxEigen(N_Hhigh,N_Hlow,(S_Vstar+params::epsilon *G_Vfrom0),N_A,f_Hlow,f_Hhigh, meff);}
    *mf=meff;   *R0=R0_current;
    A = (params::sigma_H /params::mu_H) * (((params::eta_H + (params::gamma_H * params::phi_H) / (params::gamma_H + params::mu_H)) * (params::omega_H/(params::omega_H + params::mu_H))+ params::omega_HB)* (params::p_bs*(params::omega_HS+ params::mu_H)+params::theta_I) / ((params::omega_HS + params::theta_I+ params::mu_H) * (params::eta_H + params::phi_H + params::mu_H+params::omega_HB)) + (1.0-params::p_bs)*params::omega_HS/(params::omega_HS + params::theta_I+ params::mu_H))- params::sigma_H / params::mu_H - 1.0;
    B = 27.0 * params::sigma_V* params::sigma_V* params::sigma_V / (params::mu_V * (3.0 * params::sigma_V + params::mu_V)* (3.0 * params::sigma_V + params::mu_V));
    temp[0]=1.0+params::x2*params::phi_H/(params::gamma_H + params::mu_H);
    C = (params::sigma_H / (params::omega_HS+params::theta_I+ params::mu_H)) *(params::x1*(1.0-params::p_bs)+temp[0]*(params::p_bs*(params::omega_HS+ params::mu_H)+params::theta_I)/(params::eta_H + params::phi_H + params::mu_H+params::omega_HB));
    D = params::sigma_H + params::mu_H;
    E = 3.0 * params::sigma_V + params::mu_V;
    F = params::alph * params::p_V * params::epsilon * (1.0 + 3.0 * params::sigma_V / params::mu_V) * C;
    G = params::alph * params::p_V * NH * C * (params::mu_V + params::epsilon *params::alph) / (params::alph + params::mu_V);
    H = (1.0 + params::sigma_A / params::mu_A);
    J = params::sigma_A + params::mu_A;
    K = params::alph * meff * B * H;
    L = params::alph * params::p_V * params::epsilon * (1.0 + 3.0 * params::sigma_V / params::mu_V) * params::sigma_A / params::mu_A;
    M = params::alph * params::p_V * NH * params::sigma_A * (params::mu_V + params::epsilon * params::alph) / ((params::alph + params::mu_V) * params::mu_A);

    a = params::alph * meff * B;
    b = params::alph * meff * A * B;

    Z1 = b * f_Hlow * f_Hhigh * params::f_A * params::relprob * (-E * K * b + F * a * K * (f_Hlow + f_Hhigh) - L * a * b * params::f_A);


    Z2 = J * b * f_Hlow * f_Hhigh * N_A * (-E * b + F * a * (f_Hlow + f_Hhigh))+ params::f_A * params::relprob * (D * b * (f_Hlow * N_Hhigh + f_Hhigh * N_Hlow) * (E * K + a * L * params::f_A)- a * F * D * K * (f_Hlow * f_Hlow * N_Hhigh + f_Hhigh * f_Hhigh * N_Hlow))+ a * b * f_Hlow * f_Hhigh * params::f_A * params::relprob * (b * M * params::f_A - G * K * (f_Hlow + f_Hhigh));

    Z3 = params::f_A * params::relprob * D* D * (-E * K - a * L * params::f_A) * N_Hlow * N_Hhigh+ D * b * (f_Hlow * N_Hhigh * N_A + f_Hhigh * N_Hlow * N_A) * (E * J - M * a * params::f_A * params::f_A * params::relprob / N_A)+ D * a * (f_Hlow * f_Hlow * N_Hhigh * N_A + f_Hhigh * f_Hhigh * N_Hlow * N_A) * (-F * J + G * K * params::f_A * params::relprob / N_A)- G * J * b * a * f_Hlow * f_Hhigh * (f_Hlow + f_Hhigh) * N_A;

    Z4 = -E * J * D * D * N_Hlow * N_Hhigh * N_A + a * G * D * J * (f_Hlow * f_Hlow * N_Hhigh * N_A + f_Hhigh * f_Hhigh * N_Hlow * N_A)+ a * M * D * D * params::f_A * params::f_A * params::relprob * N_Hlow * N_Hhigh;

    //E_1V = max([0; roots([Z1 Z2 Z3 Z4])]);
    
    if(fabs(Z1)>0.0000001){Z2 /= Z1; Z3 /= Z1; Z4 /= Z1; gsl_poly_solve_cubic(Z2,Z3,Z4,&x0,&x1,&x2);}
    else    {gsl_poly_solve_quadratic(Z2,Z3,Z4,&x0,&x1); x2=0.0; /*cout << "Be dadam beres! Z1\t"  << Z1 << "\t" << x0 << "\t" << x1 <<  endl;*/}
   
    if(x0>x1) E_1V=x0; else E_1V=x1;
    if(E_1V<x2) E_1V=x2;
    if(E_1V<0) E_1V=0.0;
    double E_Hlowstar = a * f_Hlow * E_1V / (D - b * f_Hlow * E_1V / N_Hlow);
    double E_Hhighstar= a * f_Hhigh * E_1V / (D - b * f_Hhigh * E_1V / N_Hhigh);
    // splits low risk/high risk groups by participation
    E_H[0] = params::k1 / Plow * E_Hlowstar;
    E_H[2] = params::k3 / Plow * E_Hlowstar;
    E_H[1] = params::k2 / Phigh * E_Hhighstar;
    E_H[3] = k4 / Phigh * E_Hhighstar;
    double E_A = a * params::f_A * params::relprob * E_1V / (J + K * params::f_A * params::relprob * E_1V / N_A);
    E_H[4]= E_A;
    E_H[5]=0;
    for (i=0; i<x; i++) if(isnan(E_H[i])) E_H[i]=0.0;

    S_H[0] = NH * params::k1 + A * E_H[0];
    S_H[1] = NH * params::k2 + A * E_H[1];
    S_H[2] = NH * params::k3 + A * E_H[2];
    S_H[3] = NH * k4 + A * E_H[3];
    for (i=0; i<4; i++) {
        I_Sk[i] =  E_H[i] * (1.0-params::p_bs)*(params::sigma_H / (params::omega_HS+params::theta_I+ params::mu_H));
        I_1B[i] =  E_H[i] * params::sigma_H*(params::p_bs*(params::omega_HS+ params::mu_H)+params::theta_I) / ((params::omega_HS+params::theta_I+ params::mu_H)*(params::eta_H + params::phi_H + params::mu_H+params::omega_HB));
        I_2H[i] =  (params::phi_H / (params::gamma_H + params::mu_H)) * I_1B[i];
        R_H[i] = (params::eta_H * I_1B[i] + params::gamma_H * I_2H[i]) / (params::omega_H + params::mu_H);
    }
    double N_Hp=0;
    for (int i=0; i<4; i++){
        N_Hp +=S_H[i]+E_H[i]+I_1B[i]+I_Sk[i]+I_2H[i]+R_H[i];
    }
    if(N_Hp!=NH) S_H[0]+=NH-N_Hp;
    //S_Hstar=N+A*E_Hstar;
    S_H[4] = NH * params::k_A - H * E_A;
    S_H[5]=N[5]+A*E_H[5];
    I_1B[4] =  params::sigma_A / params::mu_A * E_A; I_Sk[4]=0;
    I_1B[5]=0; I_Sk[5]=0;
    I_2H[4] = 0;  R_H[4] = 0;
    I_2H[5]=0;  R_H[5] = 0;

    S_V = S_Vstar;
    G_V = params::alph * S_V / params::mu_V - ((3. * params::sigma_V + params::mu_V) / params::mu_V) * E_1V;
    E_2V = (3. * params::sigma_V / (3. * params::sigma_V + params::mu_V)) * E_1V;
    E_3V = (3. * params::sigma_V / (3. * params::sigma_V + params::mu_V)) * E_2V;
    I_V = (3. * params::sigma_V / params::mu_V) * E_3V;
    P_V = (params::alph + params::mu_V) * S_V / (params::xi_V * params::p_survivePV);
    
}


/////////////////////////////////////////
/////////////////////////////////////////
double MaxEigen(double N_2,double N_1,double Num,double N_A,double f_1,double f_2,double meff)
{

    double t=params::alph*params::p_V*Num;
    double MaxEig;
    //double f_H=;
    double sigma_H = params::sigma_H;
    double sigma_V = params::sigma_V;
    double si3 = sigma_V*sigma_V*sigma_V;
    double phi_H = params::phi_H;
    double sigma_A = params::sigma_A;
    double alpha = params::alph;
    double mu_V = params::mu_V;
    double theta_I=params::theta_I;
    double p_bs=params::p_bs;
    double x1=params::x1;
    double r1= sigma_H + params::mu_H;
    double r2= params::omega_HS +params::theta_I + params::mu_H;
    double r3= params::eta_H + phi_H + params::mu_H+ params::omega_HB;
    double r4=  params::gamma_H + params::mu_H;
    double r5=  params::sigma_A + params::mu_A;
    double r6= 3 * sigma_V + mu_V;
    MaxEig=3*sqrt(3.0*(alpha*meff*sigma_H*si3*t*(N_1*f_2*f_2 + N_2*f_1*f_1)*(phi_H*theta_I + r4*theta_I + phi_H*r2*p_bs + r2*r4*p_bs - phi_H*p_bs*theta_I - r4*p_bs*theta_I + r3*r4*x1 - r3*r4*p_bs*x1))/(N_1*N_2*mu_V*r1*r2*r3*r4*r6*r6*r6));

    return MaxEig;
}
